# Supplementary material for: Genome-Wide Identification and Expression Profile Analysis of the NF-Y Transcription Factor Gene Family in Petunia hybrida
Source: Plants (Basel). 2020 Mar 6;9(3):336. doi: 10.3390/plants9030336 (PMC7154908; doi:10.3390/plants9030336)
Supplement: Supplementary file 1 [file plants-09-00336-s001.zip]

Archive with 3 entries (2 files):
- plants-728687-supplementary-for proofreading/
- plants-728687-supplementary-for proofreading/plants-728687-supplementary-for proofreading.docx
- plants-728687-supplementary-for proofreading/Table S1- Identification of mature miRNAs and targeted NF-Y genes in Petunia.XLSX
