# Supplementary material for: Genome-Wide Identification and Expression Profile Analysis of the NF-Y Transcription Factor Gene Family in Petunia hybrida
Source: Plants (Basel). 2020 Mar 6;9(3):336. doi: 10.3390/plants9030336 (PMC7154908; doi:10.3390/plants9030336)
Supplement: Supplementary file 1 [file plants-09-00336-s001.zip › plants-728687-supplementary-for proofreading/Table S1- Identification of mature miRNAs and targeted NF-Y genes in Petunia.XLSX]

## Sheet: Supplementary Table S4
Table S1: Identification of mature miRNAs and targeted NF-Y genes in Petunia
miRNA	Target	Expectation	UPE	miRNA_start	miRNA_end	Target_start	Target_end	miRNA_aligned_fragment	alignment	Target_aligned_fragment	fragment Inhibition	Multiplicity
miR0156j-l	PhNF-YB8	3.5	12.82	1	20	1019	1038	UGACAGAAGAGAGAGAGCAC	: .:::::::.: ::::::	CUUUUCUCUCUUUGCUGUCA	Cleavage	1
miR0156a-g	PhNF-YA2	4	6.631	1	20	2266	2285	UGACAGAAGAGAGUGAGCAC	::.:.:.:.:.::::: ::	CUGUUUAUUUUUUUCUGACA	Cleavage	1
miR0156j-l	PhNF-YB1	4	6.613	1	20	3410	3428	UGACAGAAGAGAGAGAGCAC	::::: ::::: :::::::	GUGCU-UCUCUAUUCUGUCC	Translation	1
miR0156a-g	PhNF-YB1	4.5	6.613	1	20	3410	3428	UGACAGAAGAGAGUGAGCAC	:::::. :::: :::::::	GUGCUU-CUCUAUUCUGUCC	Translation	1
miR0156a-g	PhNF-YB8	4.5	12.82	1	20	1019	1038	UGACAGAAGAGAGUGAGCAC	: .:: ::::.: ::::::	CUUUUCUCUCUUUGCUGUCA	Cleavage	2
miR0156j-l	PhNF-YA10	4.5	9.424	1	20	752	771	UGACAGAAGAGAGAGAGCAC	: .:::.:::.::.::: :	CUUUUCUUUCUUUUUUGUGA	Cleavage	2
miR0156a-g	PhNF-YB8	5	11.687	1	20	4122	4141	UGACAGAAGAGAGUGAGCAC	.:::: : :::.:::::	AAAUUCACCCCCUUUUGUCA	Translation	2
miR0156a-g	PhNF-YB12	5	13.741	1	20	1113	1132	UGACAGAAGAGAGUGAGCAC	: : .:. .:.::::::::	UUUCAUAUAUUUUUCUGUCA	Cleavage	1
miR0156j-l	PhNF-YB10	5	14.181	1	20	1578	1597	UGACAGAAGAGAGAGAGCAC	: .:.:.:.:.::.:::..	UUUUUUUUUUUUUUUUGUUG	Cleavage	1
miR0156j-l	PhNF-YA5	5	6.661	1	20	5842	5861	UGACAGAAGAGAGAGAGCAC	::.:::::.:.::.: :.	AUGUUCUCUUUUUUUUUUUU	Cleavage	1
miR0156j-l	PhNF-YA10	5	6.982	1	20	1201	1220	UGACAGAAGAGAGAGAGCAC	: .:.:::::.:::: :..	CUUUUUUCUCUUUUCUUUUG	Cleavage	2
miR0156j-l	PhNF-YA2	5	6.631	1	20	2266	2285	UGACAGAAGAGAGAGAGCAC	::.:. .:.:.::::: ::	CUGUUUAUUUUUUUCUGACA	Cleavage	2
miR0156j-l	PhNF-YA2	5	16.3	1	20	4847	4865	UGACAGAAGAGAGAGAGCAC	::.:::.:: :::::::	AUGUUCUUUCA-UUCUGUCC	Translation	2
miR0156j-l	PhNF-YB2	5	9.868	1	20	837	856	UGACAGAAGAGAGAGAGCAC	::: .:: .::::.::: :	AUGCAUUCAUUCUUUUGUAA	Cleavage	1
miR0157a-e	PhNF-YB8	4.5	12.82	1	20	1019	1038	UGACAGAAGAUAGAGAGCAC	: .::::: :.: ::::::	CUUUUCUCUCUUUGCUGUCA	Translation	1
miR0157a-e	PhNF-YB1	5	6.613	1	20	3410	3428	UGACAGAAGAUAGAGAGCAC	::::: ::: : :::::::	GUGCU-UCUCUAUUCUGUCC	Translation	1
miR0159a-c	PhNF-YA5	4.5	14.13	1	21	4378	4398	UUUGGAUUGAAGGGAGCUCUA	:::.::::::::..::	GUUGACUCUCUUCAAUCUGAA	Cleavage	3
miR0159a-c	PhNF-YA5	5	10.876	1	21	698	718	UUUGGAUUGAAGGGAGCUCUA	:. ::.:.::::.:: :..::	UGUAGUUUCCUUUAAACUGAA	Cleavage	3
miR0159a-c	PhNF-YA5	5	11.846	1	21	8871	8891	UUUGGAUUGAAGGGAGCUCUA	:: .:::: :::.::::	GUGAUUUCCCCAAAAUUCAAA	Translation	3
miR0159a-c	PhNF-YA8	5	14.385	1	21	3916	3936	UUUGGAUUGAAGGGAGCUCUA	:: ::::: :::: .:::	GGUAGGUCCCUCCAAUAUAAA	Translation	1
miR0160a-d	PhNF-YB12	5	18.896	1	21	135	155	UGCCUGGCUCCCUGUAUGCCA	.::::::::: . .::::	GACUAUACAGGGAAUGGGGCA	Cleavage	1
miR0162a	PhNF-YB13	4.5	17.078	1	21	932	952	UCGAUAAACCUCUGCAUCCAG	.:: :: .: ::::::.:.::	UUGAAUUUACAGGUUUGUUGA	Cleavage	1
miR0164g,h	PhNF-YA2	5	12.381	1	21	2029	2049	UGGAGAAGCAGGGCACAUGCU	:::::.: : :::.:.:.	CAAAUGUGUCAUCCUUUUUCG	Translation	1
miR0164g,h	PhNF-YB1	5	20.224	1	21	1862	1882	UGGAGAAGCAGGGCACAUGCU	:::::::.. :::.:...	UUCAUGUGCUUGACUUUUUUG	Translation	1
miR0164g,h	PhNF-YC2	5	17.494	1	21	1323	1343	UGGAGAAGCAGGGCACAUGCU	: ::::. .:::::.:: :	CCCUUGUGUGUUGCUUUUCAA	Cleavage	1
miR0164g,h	PhNF-YA5	5	16.689	1	21	9161	9181	UGGAGAAGCAGGGCACAUGCU	.:: : .:: :.::::.::	UAUAUUUUUCCCGUUUCUUCA	Translation	1
miR0167a-e	PhNF-YB8	4.5	13.369	1	21	3243	3262	UGAAGCUGCCAGCAUGAUCUA	:::.::: : ::::::::	GUGAUUAUGAUU-CAGCUUCA	Translation	1
miR0167a-e	PhNF-YB9	5	13.076	1	21	955	974	UGAAGCUGCCAGCAUGAUCUA	: :::. ::::: .::::::	UUGAUUUUGCUGA-GGCUUCA	Translation	1
miR0168a	PhNF-YB1	5	10.97	1	21	1444	1464	UCGCUUGGUGCAGGUCGGGAA	::.:::: :: : :::: :::	UUUCCGAACUACUCCAACCGA	Translation	1
miR0168a	PhNF-YA2	5	17.905	1	21	4235	4255	UCGCUUGGUGCAGGUCGGGAA	.:::: .::.: ::::::	ACUCCGAGUUGUAAGAAGCGA	Cleavage	1
miR0168b,c	PhNF-YB1	5	10.97	1	21	1444	1464	UCGCUUGGUGCAGGUCGGGAC	:.:::: :: : :::: :::	UUUCCGAACUACUCCAACCGA	Translation	1
miR0168b,c	PhNF-YA2	5	17.905	1	21	4235	4255	UCGCUUGGUGCAGGUCGGGAC	.:::: .::.: ::::::	ACUCCGAGUUGUAAGAAGCGA	Cleavage	1
miR0169g-x	PhNF-YA3	1	22.37	1	21	3450	3470	UAGCCAAGGAUGACUUGCCUA	:: ::::::::::::::::	GUGGGAAGUCAUCCUUGGCUA	Cleavage	1
miR0169g-x	PhNF-YA7	1	16.381	1	21	3887	3907	UAGCCAAGGAUGACUUGCCUA	:::::: :::::::::::::	CAGGCAACUCAUCCUUGGCUA	Cleavage	1
miR0169g-x	PhNF-YA10	1.5	20.252	1	21	4254	4274	UAGCCAAGGAUGACUUGCCUA	::::::. :::::::::::::	UAGGCAGAUCAUCCUUGGCUA	Cleavage	3
miR0169g-x	PhNF-YA2	1.5	23.988	1	21	6578	6598	UAGCCAAGGAUGACUUGCCUA	::::::. :::::::::::::	UAGGCAGAUCAUCCUUGGCUA	Cleavage	2
miR0169g-x	PhNF-YA8	1.5	14.11	1	21	4419	4439	UAGCCAAGGAUGACUUGCCUA	: ::::. :::::::::::::	UCGGCAGUUCAUCCUUGGCUA	Cleavage	1
miR0169a,b	PhNF-YA2	2	16.913	1	21	6603	6623	CAGCCAAGGAUGACUUGCCGA	: ::::: ::::::::::::	UGGGCAAUUCAUCCUUGGCUC	Cleavage	2
miR0169c,d	PhNF-YA2	2	16.913	1	21	6603	6623	CAGCCAAGGAUGACUUGCCGG	::::: ::::::::::::	UGGGCAAUUCAUCCUUGGCUC	Cleavage	2
miR0169g-x	PhNF-YA2	2	16.913	1	21	6603	6623	UAGCCAAGGAUGACUUGCCUA	:.::::: ::::::::::::	UGGGCAAUUCAUCCUUGGCUC	Cleavage	2
miR0169a,b	PhNF-YA3	2	22.37	1	21	3450	3470	CAGCCAAGGAUGACUUGCCGA	.:: :::::::::::::::	GUGGGAAGUCAUCCUUGGCUA	Cleavage	1
miR0169c,d	PhNF-YA3	2	22.37	1	21	3450	3470	CAGCCAAGGAUGACUUGCCGG	.:: :::::::::::::::	GUGGGAAGUCAUCCUUGGCUA	Cleavage	1
miR0169a,b	PhNF-YA7	2	16.381	1	21	3887	3907	CAGCCAAGGAUGACUUGCCGA	::::: ::::::::::::	CAGGCAACUCAUCCUUGGCUA	Cleavage	1
miR0169c,d	PhNF-YA7	2	16.381	1	21	3887	3907	CAGCCAAGGAUGACUUGCCGG	: ::::: ::::::::::::	CAGGCAACUCAUCCUUGGCUA	Cleavage	1
miR0169a,b	PhNF-YA9	2	17.95	1	21	3139	3159	CAGCCAAGGAUGACUUGCCGA	.::::: ::::::::::::	GUGGCAAUUCAUCCUUGGCUU	Cleavage	1
miR0169c,d	PhNF-YA9	2	17.95	1	21	3139	3159	CAGCCAAGGAUGACUUGCCGG	.::::: ::::::::::::	GUGGCAAUUCAUCCUUGGCUU	Cleavage	1
miR0169g-x	PhNF-YA9	2	17.95	1	21	3139	3159	UAGCCAAGGAUGACUUGCCUA	::::: ::::::::::::	GUGGCAAUUCAUCCUUGGCUU	Cleavage	1
miR0169a,b	PhNF-YA1	2.5	18.215	1	21	5656	5676	CAGCCAAGGAUGACUUGCCGA	:::::: ::::.:::::::	GCGGCAAUUCAUUCUUGGCUU	Cleavage	1
miR0169c,d	PhNF-YA1	2.5	18.215	1	21	5656	5676	CAGCCAAGGAUGACUUGCCGG	:::::: ::::.:::::::	GCGGCAAUUCAUUCUUGGCUU	Cleavage	1
miR0169g-x	PhNF-YA1	2.5	18.215	1	21	5656	5676	UAGCCAAGGAUGACUUGCCUA	::::: ::::.:::::::	GCGGCAAUUCAUUCUUGGCUU	Cleavage	1
miR0169a,b	PhNF-YA10	2.5	20.252	1	21	4254	4274	CAGCCAAGGAUGACUUGCCGA	: ::::. ::::::::::::	UAGGCAGAUCAUCCUUGGCUA	Cleavage	2
miR0169a,b	PhNF-YA10	2.5	13.604	1	21	4280	4300	CAGCCAAGGAUGACUUGCCGA	: ::::. ::::::::::::	UAGGCAGUUCAUCCUUGGCUU	Cleavage	2
miR0169c,d	PhNF-YA10	2.5	20.252	1	21	4254	4274	CAGCCAAGGAUGACUUGCCGG	::::. ::::::::::::	UAGGCAGAUCAUCCUUGGCUA	Cleavage	2
miR0169c,d	PhNF-YA10	2.5	13.604	1	21	4280	4300	CAGCCAAGGAUGACUUGCCGG	::::. ::::::::::::	UAGGCAGUUCAUCCUUGGCUU	Cleavage	2
miR0169g-x	PhNF-YA10	2.5	13.604	1	21	4280	4300	UAGCCAAGGAUGACUUGCCUA	::::::. ::::::::::::	UAGGCAGUUCAUCCUUGGCUU	Cleavage	3
miR0169a,b	PhNF-YA2	2.5	23.988	1	21	6578	6598	CAGCCAAGGAUGACUUGCCGA	: ::::. ::::::::::::	UAGGCAGAUCAUCCUUGGCUA	Cleavage	2
miR0169c,d	PhNF-YA2	2.5	23.988	1	21	6578	6598	CAGCCAAGGAUGACUUGCCGG	::::. ::::::::::::	UAGGCAGAUCAUCCUUGGCUA	Cleavage	2
miR0169a,b	PhNF-YA5	2.5	19.872	1	21	6695	6715	CAGCCAAGGAUGACUUGCCGA	::::: ::::.:::::::	CAGGCAAUUCAUUCUUGGCUU	Cleavage	1
miR0169c,d	PhNF-YA5	2.5	19.872	1	21	6695	6715	CAGCCAAGGAUGACUUGCCGG	: ::::: ::::.:::::::	CAGGCAAUUCAUUCUUGGCUU	Cleavage	1
miR0169g-x	PhNF-YA5	2.5	19.872	1	21	6695	6715	UAGCCAAGGAUGACUUGCCUA	:::::: ::::.:::::::	CAGGCAAUUCAUUCUUGGCUU	Cleavage	1
miR0169a,b	PhNF-YA8	2.5	14.11	1	21	4419	4439	CAGCCAAGGAUGACUUGCCGA	::::::. ::::::::::::	UCGGCAGUUCAUCCUUGGCUA	Cleavage	1
miR0169c,d	PhNF-YA8	2.5	14.11	1	21	4419	4439	CAGCCAAGGAUGACUUGCCGG	.:::::. ::::::::::::	UCGGCAGUUCAUCCUUGGCUA	Cleavage	1
miR0169g-x	PhNF-YA10	5	21.881	1	21	1012	1032	UAGCCAAGGAUGACUUGCCUA	: :: .:::.:: .: :::::	UUGGAGAGUUAUAUUAGGCUA	Translation	3
miR0171a-g	PhNF-YA2	5	11.926	1	21	2885	2905	UGAUUGAGCCGUGCCAAUAUC	:::. :: :.::.::.::::	GAUGCUGAGAUGGUUCGAUCA	Cleavage	1
miR0171a-g	PhNF-YA3	5	12.93	1	21	3038	3058	UGAUUGAGCCGUGCCAAUAUC	.:::: ...: .:::::::	UGUAUUAAUGUGCUUCAAUCA	Translation	1
miR0172a-g	PhNF-YA3	5	13.988	1	21	2148	2168	AGAAUCUUGAUGAUGCUGCAU	:::: . :..:::::.:::	UUGCACUUUUGUCAAGGUUCA	Cleavage	1
miR0172a-g	PhNF-YA2	5	18.743	1	21	5515	5534	AGAAUCUUGAUGAUGCUGCAU	: ::::.::::: ..::: ::	AAGCAGUAUCAU-GGGAUACU	Translation	1
miR0172a-g	PhNF-YA10	5	18.845	1	21	3051	3070	AGAAUCUUGAUGAUGCUGCAU	: ::::.::::: ..::: ::	AAGCAGUAUCAU-GGGAUACU	Translation	1
miR0172a-g	PhNF-YB4	5	14.694	1	21	721	741	AGAAUCUUGAUGAUGCUGCAU	: :::::.: .:.: ::::	UCGGAGCAUUACUAGGUUUCU	Translation	1
miR0172j,k	PhNF-YA3	5	13.988	1	21	2148	2168	GGAAUCUUGAUGAUGCUGCAG	.:::: . :..:::::.:::	UUGCACUUUUGUCAAGGUUCA	Cleavage	1
miR0394a-c	PhNF-YC3	4	17.358	1	20	728	747	UUGGCAUUCUGUCCACCUCC	: :::::::::..:: .::	AGUGGUGGACAGGGUGGUAA	Cleavage	1
miR0395a-m	PhNF-YA10	4	7.546	1	23	1247	1269	CUGAAGUGUUUGGGGGAACUCNU	:::..::::..::::::	UUUUUUUCUUCCAAGUACUUCAU	Cleavage	1
miR0394a-c	PhNF-YA7	5	12.919	1	20	4124	4143	UUGGCAUUCUGUCCACCUCC	:::: :.. ::::::::	AUAGGUUGGUUUAAUGCCAA	Translation	1
miR0395a-m	PhNF-YA2	5	12.691	1	23	549	571	CUGAAGUGUUUGGGGGAACUCNU	:: ..:.::...::::::	CACCGUCUUCUCAGGUACUUCAU	Cleavage	1
miR0395a-m	PhNF-YA3	5	18.482	1	23	252	274	CUGAAGUGUUUGGGGGAACUCNU	.:: :.:::.. ...:::::	GUAGGUGCUCCCGGCUGUUUCAG	Translation	1
miR0397a,b	PhNF-YB10	5	11.655	1	20	2394	2413	AUUGAGUGCAGCGUUGAUGA	::::. :::: ::.::::	UCAUUCACGCAACAUUCAAA	Translation	1
miR0398a,b	PhNF-YA2	5	13.822	1	21	3034	3053	UGUGUUCUCAGGUCACCCCUU	:::: ::: :::::::..	UUCGGGUCACC-GAGAACAUG	Translation	1
miR0398e	PhNF-YA2	5	13.822	1	21	3034	3053	UAUGUUCUCAGGUCGCCCCUG	:::. ::: ::::::::.	UUCGGGUCACC-GAGAACAUG	Translation	1
miR399a-c	PhNF-YA5	4.5	12.532	1	21	2172	2192	UGCCAAAGGAGAGUUGCCCUG	:.::.:. :::::::::	AAUAGUAAUUUCCCUUUGGCA	Translation	1
miR399a-c	PhNF-YA2	4.5	16.901	1	21	6602	6622	UGCCAAAGGAGAGUUGCCCUG	::::::.:: .: :::::	AUGGGCAAUUCAUCCUUGGCU	Translation	2
miR399a-c	PhNF-YA2	4.5	22.519	1	21	3164	3184	UGCCAAAGGAGAGUUGCCCUG	.::: ::::.: : ::::.:	GGGGGGAACUUUACCUUGGUA	Translation	2
miR399a-c	PhNF-YA7	5	17.287	1	21	3886	3906	UGCCAAAGGAGAGUUGCCCUG	:::::::: .: :::::	GCAGGCAACUCAUCCUUGGCU	Translation	1
miR399c-g	PhNF-YA6	5	15.117	1	21	1447	1467	GGGCUACUCUCUAUUGGCAUG	:. :: : :::::::::.	AGAGUGAACAAAGAGUAGCCU	Translation	1
miR0408	PhNF-YA7	4.5	22.959	1	21	3421	3441	UGCACUGCCUCUUCCCUGGCU	::: : :: .::.::::.:	UACCAAGUAAAGGGUAGUGUA	Translation	1
miR0408	PhNF-YA10	5	14.699	1	21	4270	4290	UGCACUGCCUCUUCCCUGGCU	.::.: ::: ::::::: ::	GGCUAUCGAAUAGGCAGUUCA	Translation	1
miR0479	PhNF-YA6	5	15.705	1	21	1659	1679	UGAGCCGAACCAAUAUCACUC	.:::::. :: ::.::: .:	UGGUGAUGAUGAUUUGGCAUA	Translation	1
miR0479	PhNF-YB10	5	12.649	1	21	1907	1927	UGAGCCGAACCAAUAUCACUC	::::: ::: : : ::::.	UCGUGAUCUUGUUACAGCUCG	Translation	1
miR0482	PhNF-YB1	5	20.984	1	22	1925	1946	UUUCCAAUUCCACCCAUUCCUA	: .. ::::::..::::.:.	GUGUGGGGGGUGGGGUUGGGAG	Cleavage	1
miR0482	PhNF-YA5	5	19.806	1	22	1875	1896	UUUCCAAUUCCACCCAUUCCUA	:: : :::::. ::::::	CAAUAAGGAGUGGAGAUGGAAA	Cleavage	1
miR0827	PhNF-YA3	4	14.179	1	21	2567	2588	UUAGAUGAACAUCAACAAACA	:::::::::: ::::: :.:	GUUUUGUUGAUGCUUCAUAUGA	Translation	1
miR0827	PhNF-YA2	4	6.649	1	21	2314	2334	UUAGAUGAACAUCAACAAACA	:: ::: :::::..::::	CAUUAGUUUAUGUUUGUCUAU	Cleavage	1
miR0827	PhNF-YB10	4.5	14.154	1	21	1176	1196	UUAGAUGAACAUCAACAAACA	:::::: :: ::.::. ::	AUUUUGUUUAUAUUUAUUCAA	Translation	1
miR6149	PhNF-YA2	4.5	15.502	1	21	6174	6194	UUGAUACGCACCUGAAUCGGC	.::: :::::: :.::::	AAUGAUACAGGUGAAUGUCAA	Cleavage	1
miR0827	PhNF-YA8	5	16.508	1	21	358	379	UUAGAUGAACAUCAACAAACA	::::::: : ::::::::::	UGUUUGUGAGUUGUUCAUCUAU	Cleavage	1
miR0827	PhNF-YA6	5	16.331	1	21	30	50	UUAGAUGAACAUCAACAAACA	::::::::: : .:: ::	GAUUUGUUGAUAUAUAUAUAU	Translation	2
miR0827	PhNF-YA6	5	19.837	1	21	2515	2535	UUAGAUGAACAUCAACAAACA	::::::::: : .:: ::	GAUUUGUUGAUAUAUAUAUAU	Translation	2
miR0827	PhNF-YC1	5	18.809	1	21	1013	1033	UUAGAUGAACAUCAACAAACA	: :::::: :: ::.: .::.	UUUUUGUUCAUUUUUACUUAG	Translation	1
miR0827	PhNF-YB2	5	12.335	1	21	1012	1032	UUAGAUGAACAUCAACAAACA	:: :: :: : :::::::	CAUUAAUUCAUAUGCAUCUAA	Translation	1
miR6149	PhNF-YA5	5	20.423	1	21	6414	6434	UUGAUACGCACCUGAAUCGGC	::.:::: ::.::::. :	CACGGUUCAUCUGUGUAUUUA	Translation	1
miR8016	PhNF-YA5	5	14.861	1	24	8217	8240	AUUUUUGAAUGGAAGGCCCAUGUG	...:::::..::..:: .::: ::	UGUAUGGGUUUUUUAUAUAAAUAU	Cleavage	1
miR8016	PhNF-YA3	5	11.66	1	24	3701	3724	AUUUUUGAAUGGAAGGCCCAUGUG	.::. :: ::: .::::::.::	UACGCGGUCCUCAUAUUCAAGAAA	Cleavage	1
miR6164	PhNF-YA1	5	19.902	1	21	2686	2706	CCUCCGUUUCAAUUUAUGUGA	:::::.. ::::::. :::	GCACAUGGUUUGAAAUUGAGU	Cleavage	1
miR6164	PhNF-YA5	5	18.967	1	21	9727	9747	CCUCCGUUUCAAUUUAUGUGA	: : ::.:: :::::::: :	UGAAAUGAACUGAAACGGUGC	Cleavage	1
miR0157a-e(v2)	PhNF-YB8	4.5	12.893	1	21	1019	1039	UUGACAGAAGAUAGAGAGCAC	: .::::: :.: ::::::.	CUUUUCUCUCUUUGCUGUCAG	Cleavage	1
miR0171a-g(v2)	PhNF-YA10	4.5	11.405	1	21	698	717	UUGAGCCGUGCCAAUAUCACG	: :::: ::::.::.:.::	UAUUAUAU-GGCAUGGUUUAA	Cleavage	1
miR0171a-g(v2)	PhNF-YC2	4.5	12.252	1	21	549	569	UUGAGCCGUGCCAAUAUCACG	: :: ::::::: :: ::::	CCUGCCAUUGGCAAGGAUCAA	Cleavage	1
miR0171j,k(v3)	PhNF-YA3	4.5	12.93	1	21	3038	3058	UGAUUGAGCCGCGCCAAUAUC	.:::: .:.: .:::::::	UGUAUUAAUGUGCUUCAAUCA	Translation	1
miR0171a-g(v2)	PhNF-YA2	5	12.483	1	21	2882	2902	UUGAGCCGUGCCAAUAUCACG	:::::. :: :.::.::.:	AGUGAUGCUGAGAUGGUUCGA	Translation	1
miR0172a-g(v2)	PhNF-YA3	5	13.988	1	19	2150	2168	AGAAUCUUGAUGAUGCUGC	::: . :..:::::.:::	GCACUUUUGUCAAGGUUCA	Cleavage	1
miR0172a-g(v2)	PhNF-YB4	5	14.694	1	19	723	741	AGAAUCUUGAUGAUGCUGC	: :::::.: .:.: ::::	GGAGCAUUACUAGGUUUCU	Translation	1
miR0172a-g(v2)	PhNF-YA2	5	18.743	1	19	5517	5534	AGAAUCUUGAUGAUGCUGC	::::.::::: ..::: ::	GCAGUAUCAU-GGGAUACU	Translation	1
miR0172a-g(v2)	PhNF-YA10	5	18.845	1	19	3053	3070	AGAAUCUUGAUGAUGCUGC	::::.::::: ..::: ::	GCAGUAUCAU-GGGAUACU	Translation	1
